# Supplementary material for: Poly[trans-diaquabis­[μ2-2-(pyridin-3-yl)acetato-κ2 N:O]­zinc]
Source: Acta Crystallogr Sect E Struct Rep Online. 2011 Sep 30;67(Pt 10):m1441–2. doi: 10.1107/S1600536811038190 (PMC3201260; doi:10.1107/S1600536811038190)
Supplement: Supplementary file 2 [file e-67-m1441-Isup2.hkl]

# 
# h,k,l, Fc-squared, Fo-squared, sigma(Fo-squared) and status flag 
# 
data_I
_shelx_title ' 1 in P2(1)/n' 
_shelx_refln_list_code          4 
_shelx_F_calc_maximum       98.86 
_exptl_crystal_F_000       384.00 
_reflns_d_resolution_high  0.7520 
 
loop_ 
 _symmetry_equiv_pos_as_xyz 
 'x, y, z' 
 '-x+1/2, y+1/2, -z+1/2' 
 '-x, -y, -z' 
 'x-1/2, -y-1/2, z-1/2' 
 
_cell_length_a     9.1753 
_cell_length_b     8.6862 
_cell_length_c     9.5744 
_cell_angle_alpha  90.000 
_cell_angle_beta  105.928 
_cell_angle_gamma  90.000 
 
_shelx_F_squared_multiplier     1.000 
 
loop_ 
 _refln_index_h 
 _refln_index_k 
 _refln_index_l 
 _refln_F_squared_calc 
 _refln_F_squared_meas 
 _refln_F_squared_sigma 
 _refln_observed_status 
   2   0   0      521.93      546.06     18.57 o 
   4   0   0     1204.74     1068.54     70.48 o 
   6   0   0     2188.92     2298.68     68.41 o 
   8   0   0      200.69      218.74     40.20 o 
  10   0   0       93.66      112.28     36.17 o 
   1   1   0     1476.82     1589.39     23.07 o 
   2   1   0     7148.42     7283.43     80.09 o 
   3   1   0     2062.76     2045.09     32.98 o 
   4   1   0       46.90       68.14      8.57 o 
   5   1   0     1462.27     1470.63     34.55 o 
   6   1   0      172.59      139.19     16.67 o 
   7   1   0      298.81      397.41     27.84 o 
   8   1   0      110.79      150.77     20.30 o 
   9   1   0      587.93      616.47     47.75 o 
  10   1   0       16.83       35.94     18.00 o 
  11   1   0      100.20       72.99     23.95 o 
   0   2   0     2322.66     2230.96     35.47 o 
   1   2   0     7145.86     7172.05     53.31 o 
   2   2   0       26.58       37.71      4.19 o 
   3   2   0      255.68      282.91     10.22 o 
   4   2   0      170.56      160.30     13.19 o 
   5   2   0        8.07       10.35      4.20 o 
   6   2   0      977.08     1032.12     37.19 o 
   7   2   0      175.81      162.04     19.43 o 
   8   2   0      778.13      831.73     35.82 o 
   9   2   0       14.14       24.03     10.82 o 
  10   2   0      171.97      220.85     34.36 o 
  11   2   0        7.04        2.36     13.12 o 
   1   3   0     7287.33     6942.72     55.90 o 
   2   3   0      120.47      123.03      7.52 o 
   3   3   0       37.80       31.69      6.51 o 
   4   3   0       81.74       79.34      7.24 o 
   5   3   0     1873.63     1896.76     47.72 o 
   6   3   0      957.99      975.06     36.81 o 
   7   3   0      144.28      135.85     18.03 o 
   8   3   0       63.74       43.60     14.17 o 
   9   3   0      266.36      233.74     27.53 o 
  10   3   0        2.35        3.29     10.17 o 
  11   3   0       29.50       32.43     20.94 o 
   0   4   0     2054.31     1932.62     37.10 o 
   1   4   0      100.63       83.04      6.47 o 
   2   4   0     3576.68     3399.57     38.13 o 
   3   4   0      259.75      278.75     12.89 o 
   4   4   0     1341.18     1318.81     37.65 o 
   5   4   0        0.89        6.59      5.68 o 
   6   4   0      292.39      309.56     46.53 o 
   7   4   0       14.97        3.55      7.42 o 
   8   4   0      427.94      397.78     31.26 o 
   9   4   0        0.46        3.59      9.14 o 
  10   4   0       71.17       55.57     19.42 o 
   1   5   0      671.46      688.35     16.71 o 
   2   5   0        0.66        2.54      3.42 o 
   3   5   0     1761.58     1703.79     30.44 o 
   4   5   0      266.53      270.67     17.42 o 
   5   5   0      512.82      469.84     27.13 o 
   6   5   0      499.21      455.60     28.79 o 
   7   5   0      729.86      546.64     33.41 o 
   8   5   0       63.30        9.72     11.04 o 
   9   5   0       83.39       48.90     25.27 o 
  10   5   0        0.64        3.11     12.67 o 
   0   6   0     1336.74     1401.47     50.55 o 
   1   6   0       61.90       55.65      7.02 o 
   2   6   0      704.89      775.87     21.41 o 
   3   6   0       46.78       42.78     10.06 o 
   4   6   0      718.15      741.86     28.39 o 
   5   6   0        7.82        4.22      6.65 o 
   6   6   0      215.68      209.36     22.23 o 
   7   6   0        5.74       12.30     11.22 o 
   8   6   0       98.78      136.16     27.77 o 
   9   6   0        7.01       -9.86      9.86 o 
   1   7   0      208.59      220.50     14.89 o 
   2   7   0      353.71      344.99     19.76 o 
   3   7   0      592.86      625.55     30.72 o 
   4   7   0        4.03        5.01      7.09 o 
   5   7   0       45.93       55.18     12.69 o 
   6   7   0        2.92        1.49      7.91 o 
   7   7   0      259.45      254.70     31.63 o 
   8   7   0        1.79       14.67     10.07 o 
   9   7   0       25.27       49.96     20.32 o 
   0   8   0       63.37       92.02     26.17 o 
   1   8   0       46.72       65.44     12.69 o 
   2   8   0      606.93      629.60     65.80 o 
   3   8   0        0.76        3.63     13.41 o 
   4   8   0      443.43      509.91     42.91 o 
   5   8   0       31.89       26.74     17.65 o 
   6   8   0      138.65      117.01     19.22 o 
   7   8   0       16.56        4.49     10.45 o 
   8   8   0       88.03       65.77     21.48 o 
   1   9   0      526.30      582.40     58.65 o 
   2   9   0       10.89       12.39     11.85 o 
   3   9   0      237.85      200.20     29.61 o 
   4   9   0       22.92        2.95     11.13 o 
   5   9   0      267.23      264.99     95.48 o 
   6   9   0        1.20       -2.45     11.30 o 
   7   9   0      113.26      111.27     36.86 o 
   0  10   0       46.55       60.11     25.02 o 
   1  10   0       89.05       71.25     28.58 o 
   2  10   0      312.96      355.75     41.78 o 
   3  10   0        0.06       -9.12     15.57 o 
   4  10   0      135.14      145.15     28.74 o 
   5  10   0        0.05       -2.75     13.29 o 
   1  11   0        8.66       31.77     16.41 o 
   2  11   0        4.61      -10.32     12.21 o 
   3  11   0      109.73      149.92     35.63 o 
 -11   0   1       81.90       39.54     24.54 o 
  -9   0   1      432.07      514.51     62.19 o 
  -7   0   1      468.25      421.48     48.34 o 
  -5   0   1     1321.22     1391.00     46.33 o 
  -3   0   1       12.15        8.73      8.01 o 
   1   0   1     9772.59     9510.75    113.70 o 
   3   0   1      248.34      285.27     54.62 o 
   5   0   1     3115.92     3287.51    181.70 o 
   7   0   1     1287.60     1315.84     79.45 o 
   9   0   1      878.43      945.93     61.03 o 
  11   0   1       26.66      -15.83     15.83 o 
 -11   1   1        0.47       -9.24     11.14 o 
 -10   1   1      271.33      285.47     36.46 o 
  -9   1   1        3.16       -6.43      8.11 o 
  -8   1   1      601.30      631.36     71.64 o 
  -7   1   1        5.88        1.35      6.17 o 
  -6   1   1       66.26       50.23     10.67 o 
  -5   1   1      233.35      247.32     17.45 o 
  -4   1   1     4417.21     4248.13     75.24 o 
  -3   1   1     1385.32     1366.40     34.63 o 
  -2   1   1     7387.14     7314.88     65.45 o 
  -1   1   1      449.39      484.93     10.65 o 
   0   1   1     6981.41     6850.00     58.73 o 
   1   1   1      329.73      326.95      8.41 o 
   2   1   1      127.21      121.97      7.09 o 
   3   1   1      354.20      343.31     12.36 o 
   4   1   1     1966.18     1971.37     38.30 o 
   5   1   1        0.71        0.70      3.87 o 
   6   1   1     2371.90     2414.50     51.42 o 
   7   1   1      113.77      124.64     22.85 o 
   8   1   1        2.77       -3.92      6.25 o 
   9   1   1      141.74      116.25     20.98 o 
  10   1   1      142.83      163.55     25.21 o 
 -11   2   1      114.84      111.59     26.10 o 
 -10   2   1        2.87       -7.35      7.35 o 
  -9   2   1      317.65      306.92     25.11 o 
  -8   2   1        5.74        4.53      7.44 o 
  -7   2   1      287.73      294.95     37.78 o 
  -6   2   1        5.07        6.00      7.07 o 
  -5   2   1     1500.29     1502.54     30.89 o 
  -4   2   1     1860.41     1974.79     32.99 o 
  -3   2   1     3343.44     3301.14     41.40 o 
  -2   2   1       59.50       75.61      5.34 o 
  -1   2   1     1349.20     1328.55     18.58 o 
   0   2   1     2206.61     2143.37     23.61 o 
   1   2   1     7297.58     6953.32     68.28 o 
   2   2   1       77.27       73.48      7.40 o 
   3   2   1       28.14       20.72      5.00 o 
   4   2   1       57.92       41.60      8.61 o 
   5   2   1      849.80      812.21     34.36 o 
   6   2   1       94.49       97.06     14.58 o 
   7   2   1      249.38      231.92     30.40 o 
   8   2   1      122.98      103.62     18.24 o 
   9   2   1       48.55       45.16     18.77 o 
  10   2   1       48.16       40.22     15.08 o 
  11   2   1       51.51       62.80     34.03 o 
 -11   3   1       19.01       20.35     13.65 o 
 -10   3   1      272.50      303.22     42.62 o 
  -9   3   1       22.37       11.04      9.27 o 
  -8   3   1      734.77      773.62     49.62 o 
  -7   3   1        1.37        7.18      8.61 o 
  -6   3   1      533.82      511.02     27.39 o 
  -5   3   1      134.31      144.80     11.03 o 
  -4   3   1      275.70      260.66     12.48 o 
  -3   3   1      119.62      104.42     10.78 o 
  -2   3   1     1204.07     1152.52     19.77 o 
  -1   3   1      955.32      959.42     16.61 o 
   0   3   1      778.12      746.37     14.74 o 
   1   3   1       10.49        8.75      3.91 o 
   2   3   1        6.80        4.96      3.56 o 
   3   3   1      176.31      209.97     13.55 o 
   4   3   1     1055.57     1092.48     38.19 o 
   5   3   1       16.27        6.71      8.07 o 
   6   3   1      735.83      724.62     43.26 o 
   7   3   1      161.95      160.74     20.10 o 
   8   3   1      569.23      554.49     37.01 o 
   9   3   1       37.66        9.02     11.47 o 
  10   3   1      237.26      301.40     47.08 o 
 -11   4   1       36.01       58.69     32.44 o 
 -10   4   1        0.23        8.73     14.16 o 
  -9   4   1      211.71      228.83     32.74 o 
  -8   4   1       53.35       38.17     11.38 o 
  -7   4   1      562.61      624.02     43.32 o 
  -6   4   1      785.17      771.40     31.96 o 
  -5   4   1      774.41      785.97     36.85 o 
  -4   4   1       15.86        5.20      4.33 o 
  -3   4   1     2250.27     2262.07     33.62 o 
  -2   4   1      234.20      232.13     10.62 o 
  -1   4   1     2146.90     2181.12     39.82 o 
   0   4   1     2837.43     2856.23     43.84 o 
   1   4   1     2823.15     2722.31     36.38 o 
   2   4   1     1340.81     1340.68     32.15 o 
   3   4   1     1267.49     1256.55     31.28 o 
   4   4   1      267.58      255.64     17.24 o 
   5   4   1     1209.58     1174.42     39.81 o 
   6   4   1      148.14      164.26     19.37 o 
   7   4   1      455.13      422.45     30.80 o 
   8   4   1        2.16       -7.71      7.71 o 
   9   4   1      100.50      110.79     27.07 o 
  10   4   1        4.60      -11.46     11.46 o 
 -10   5   1       19.58       -1.91     13.01 o 
  -9   5   1        0.31       -5.01     10.40 o 
  -8   5   1       58.77       44.42     18.11 o 
  -7   5   1       60.70       52.62     15.92 o 
  -6   5   1      322.41      320.51     25.31 o 
  -5   5   1       16.85       12.02      6.16 o 
  -4   5   1     1816.72     1791.63     37.74 o 
  -3   5   1       89.91      105.23     11.99 o 
  -2   5   1     2430.72     2403.01     35.94 o 
  -1   5   1      112.76      113.42      8.71 o 
   0   5   1     1218.00     1257.57     24.76 o 
   1   5   1        0.16       -3.21      3.21 o 
   2   5   1     4256.63     4157.43     53.44 o 
   3   5   1       93.91      112.69     10.71 o 
   4   5   1      873.43      895.53     29.93 o 
   5   5   1        8.37        6.72      6.96 o 
   6   5   1      261.62      273.91     33.01 o 
   7   5   1        3.45        6.31      7.40 o 
   8   5   1      124.64      137.41     31.92 o 
   9   5   1       58.52       62.59     18.80 o 
 -10   6   1        3.89       13.29     19.99 o 
  -9   6   1      116.01      104.28     20.14 o 
  -8   6   1        0.50        0.22      8.82 o 
  -7   6   1      603.23      600.11     36.50 o 
  -6   6   1       43.82       37.36     11.08 o 
  -5   6   1       43.10       43.01     13.05 o 
  -4   6   1      540.29      547.24     29.28 o 
  -3   6   1      164.83      149.09     15.99 o 
  -2   6   1       46.04       40.44      8.12 o 
  -1   6   1     1271.64     1294.56     32.41 o 
   0   6   1      184.51      196.50     12.46 o 
   1   6   1      131.86      103.12      9.85 o 
   2   6   1       89.33       97.52     10.29 o 
   3   6   1      912.11      892.87     25.90 o 
   4   6   1       50.34       44.69      9.36 o 
   5   6   1      233.85      234.74     22.58 o 
   6   6   1       19.31       24.90     15.58 o 
   7   6   1      190.86      301.62     52.82 o 
   8   6   1       39.14       30.47     29.51 o 
   9   6   1      213.68      223.15     40.11 o 
  -9   7   1        6.44       14.07     20.73 o 
  -8   7   1      147.94      114.09     19.90 o 
  -7   7   1       19.51        7.67     10.16 o 
  -6   7   1      689.20      675.72     48.84 o 
  -5   7   1      260.50      281.95     30.49 o 
  -4   7   1      436.23      515.99     58.77 o 
  -3   7   1      127.64      152.74     23.06 o 
  -2   7   1      153.71      147.18     14.63 o 
  -1   7   1       27.39       25.88      7.70 o 
   0   7   1       86.07      106.39     13.02 o 
   1   7   1      101.65      114.20     13.63 o 
   2   7   1      614.45      605.53     45.76 o 
   3   7   1       80.14       87.86     12.98 o 
   4   7   1      119.95      129.60     17.28 o 
   5   7   1       34.13       44.28     12.30 o 
   6   7   1       50.91       48.99     12.86 o 
   7   7   1       40.63       16.38     10.43 o 
   8   7   1      212.01      188.85     26.74 o 
   9   7   1        7.54       16.94     20.16 o 
  -8   8   1       30.25       20.07     15.51 o 
  -7   8   1      162.40      162.26     38.55 o 
  -6   8   1       21.01       14.56     10.26 o 
  -5   8   1      242.58      252.77     25.57 o 
  -4   8   1       71.46       65.23     14.28 o 
  -3   8   1      771.73      834.39     39.93 o 
  -2   8   1      129.40      126.37     14.74 o 
  -1   8   1      320.69      363.18     27.76 o 
   0   8   1       14.87       30.11     10.36 o 
   1   8   1      237.62      253.68     35.68 o 
   2   8   1        0.12        2.49      7.68 o 
   3   8   1      881.42      993.35     52.87 o 
   4   8   1       11.77       29.61     21.05 o 
   5   8   1      105.37      104.39     22.42 o 
   6   8   1        3.27        6.78     11.67 o 
   7   8   1       46.91       46.73     38.67 o 
  -6   9   1      235.83      239.58     35.06 o 
  -5   9   1        0.08      -12.96     17.56 o 
  -4   9   1       10.23        3.69     10.67 o 
  -3   9   1        8.09        1.89     10.65 o 
  -2   9   1      219.51      235.57     32.37 o 
  -1   9   1        2.42        3.12      7.65 o 
   0   9   1      464.37      558.52     36.10 o 
   1   9   1       10.39        3.01      8.91 o 
   2   9   1      487.04      591.81     47.42 o 
   3   9   1        1.57        0.05     10.58 o 
   4   9   1      255.83      248.81     35.32 o 
   5   9   1        0.18        8.64     12.73 o 
   6   9   1       34.20       11.48     13.51 o 
  -5  10   1      231.35      268.73     57.57 o 
  -4  10   1        8.82       18.74     20.56 o 
  -3  10   1       83.66       75.80     21.76 o 
  -2  10   1       67.64       66.78     20.14 o 
  -1  10   1       90.64       92.89     64.94 o 
   0  10   1       13.93       33.11     19.52 o 
   1  10   1      135.08      206.22     38.17 o 
   2  10   1        0.55       -9.80     10.83 o 
   3  10   1      237.48      269.68     70.32 o 
   4  10   1        0.82       10.12     12.34 o 
   5  10   1       50.28       58.21     29.22 o 
  -2  11   1       76.70       43.18     29.67 o 
  -1  11   1        6.47        5.46     14.49 o 
   0  11   1       46.15       34.55     18.44 o 
   1  11   1        0.12       -2.73     12.30 o 
   2  11   1       76.10       87.43     24.11 o 
   3  11   1        0.13      -12.71     21.40 o 
 -10   0   2      248.91      298.33     52.84 o 
  -8   0   2      124.46      168.14     34.34 o 
  -6   0   2      637.80      635.97     33.06 o 
  -4   0   2     4647.14     4852.02    117.40 o 
   0   0   2     6964.05     6746.82    123.00 o 
   2   0   2     5212.43     5003.82    387.11 o 
   4   0   2     2694.60     2536.91     67.30 o 
   6   0   2      702.56      658.80     55.72 o 
   8   0   2       41.01       13.82     12.70 o 
  10   0   2      242.80      328.33     44.61 o 
 -12   1   2        3.90       -6.73     20.61 o 
 -11   1   2      125.51      104.90     22.83 o 
 -10   1   2        0.26        5.62     10.60 o 
  -9   1   2      283.23      255.48     30.84 o 
  -8   1   2       34.83       43.08     11.22 o 
  -7   1   2      277.27      293.62     28.98 o 
  -6   1   2      167.24      232.21     23.55 o 
  -5   1   2      672.39      642.24     30.13 o 
  -4   1   2      116.14      153.77     14.90 o 
  -3   1   2     7896.29     7511.30    142.10 o 
  -2   1   2     2237.30     2343.37     33.36 o 
  -1   1   2      557.03      562.18     11.58 o 
   0   1   2      330.09      360.47      9.77 o 
   1   1   2     1856.91     1910.08     21.69 o 
   2   1   2       24.45       35.92      3.95 o 
   3   1   2     1315.19     1252.70     18.74 o 
   4   1   2      180.86      205.27     12.69 o 
   5   1   2     2551.06     2688.75     75.68 o 
   6   1   2       59.44       51.48     10.66 o 
   7   1   2      762.20      828.35     40.38 o 
   8   1   2       29.75       20.97      9.75 o 
   9   1   2       16.40        3.07      9.40 o 
  10   1   2        5.50       -4.62     16.82 o 
 -11   2   2       38.19       40.16     17.72 o 
 -10   2   2      270.71      285.56     35.59 o 
  -9   2   2        1.22        2.30     11.01 o 
  -8   2   2      525.28      490.08     53.61 o 
  -7   2   2        7.54        4.20      7.54 o 
  -6   2   2      460.92      430.33     34.63 o 
  -5   2   2      145.51      157.32     13.07 o 
  -4   2   2     5194.38     5286.34     61.56 o 
  -3   2   2      372.87      383.01     11.68 o 
  -2   2   2      776.73      691.73     15.78 o 
  -1   2   2      476.93      455.92     12.01 o 
   0   2   2      468.84      493.50     10.73 o 
   1   2   2     1538.09     1546.33     23.40 o 
   2   2   2     2102.88     2049.31     33.06 o 
   3   2   2      631.51      686.14     18.84 o 
   4   2   2      719.66      681.18     20.65 o 
   5   2   2        0.03       -1.88      4.15 o 
   6   2   2      882.07      886.89     28.84 o 
   7   2   2       11.20        9.39      7.48 o 
   8   2   2       75.17      109.13     19.75 o 
   9   2   2       47.10       47.52     15.22 o 
  10   2   2      159.69      170.73     43.81 o 
 -11   3   2      156.90      137.05     26.44 o 
 -10   3   2       11.77        4.69     14.22 o 
  -9   3   2      365.08      428.50     40.67 o 
  -8   3   2       29.05       38.04     10.81 o 
  -7   3   2      877.29      884.08     35.27 o 
  -6   3   2        0.65        5.37      4.58 o 
  -5   3   2     1484.28     1470.00     31.36 o 
  -4   3   2      133.59      144.67      9.31 o 
  -3   3   2     2079.36     2080.55     28.96 o 
  -2   3   2     1629.42     1693.90     22.94 o 
  -1   3   2     4625.22     4689.41     54.81 o 
   0   3   2      981.19     1008.51     21.19 o 
   1   3   2      846.84      782.90     20.80 o 
   2   3   2     1206.88     1244.25     39.30 o 
   3   3   2      332.00      279.21     16.16 o 
   4   3   2       56.30       68.91     13.53 o 
   5   3   2      496.60      511.97     24.34 o 
   6   3   2        9.97        8.64      7.52 o 
   7   3   2       68.49       69.55     14.12 o 
   8   3   2       41.72       29.42     12.61 o 
   9   3   2       52.51       77.21     18.62 o 
  10   3   2        0.55       -5.78     10.85 o 
 -11   4   2        4.40       11.88     14.05 o 
 -10   4   2       18.71        6.92     12.15 o 
  -9   4   2        1.92       15.75     12.00 o 
  -8   4   2      173.79      190.08     35.03 o 
  -7   4   2       26.78       27.38     24.33 o 
  -6   4   2      334.30      380.17     20.84 o 
  -5   4   2      223.03      255.82     15.88 o 
  -4   4   2      932.82      885.14     22.68 o 
  -3   4   2       64.90       81.44      7.14 o 
  -2   4   2     2078.95     2097.91     29.23 o 
  -1   4   2      458.98      452.48     12.23 o 
   0   4   2     1380.63     1392.10     25.46 o 
   1   4   2     1649.16     1776.15     35.21 o 
   2   4   2     3699.21     3445.58     60.46 o 
   3   4   2      145.82      156.27     15.42 o 
   4   4   2     1111.87     1173.93     33.81 o 
   5   4   2      155.98      164.87     15.98 o 
   6   4   2      646.58      620.84     34.83 o 
   7   4   2       21.46       19.46      9.98 o 
   8   4   2      275.68      268.75     28.70 o 
   9   4   2        0.17        0.41     10.79 o 
  10   4   2       59.64       31.81     24.88 o 
 -10   5   2       22.66        8.58     11.00 o 
  -9   5   2      133.90      110.22     23.46 o 
  -8   5   2        8.00        2.39      7.61 o 
  -7   5   2      212.83      195.39     21.59 o 
  -6   5   2      166.09      168.38     21.33 o 
  -5   5   2      195.71      198.93     19.13 o 
  -4   5   2      216.69      210.12     15.15 o 
  -3   5   2     2129.49     2109.79     41.36 o 
  -2   5   2       62.15       65.45      9.10 o 
  -1   5   2      465.04      452.28     29.39 o 
   0   5   2       71.28       63.34      9.56 o 
   1   5   2      558.24      503.99     19.32 o 
   2   5   2      939.32      975.26     33.80 o 
   3   5   2     2162.99     2203.31     47.25 o 
   4   5   2       45.37       41.75      9.57 o 
   5   5   2      821.87      810.99     30.93 o 
   6   5   2        7.36       12.63      8.48 o 
   7   5   2      407.32      438.63     33.48 o 
   8   5   2        0.56        9.47      9.40 o 
   9   5   2      153.33      131.55     22.40 o 
  -9   6   2       24.29       27.65     17.03 o 
  -8   6   2      321.72      309.92     29.88 o 
  -7   6   2        0.31        8.74      8.22 o 
  -6   6   2     1282.65     1224.77     52.39 o 
  -5   6   2       90.77       75.10     13.72 o 
  -4   6   2       77.85       80.01     11.03 o 
  -3   6   2        6.35       11.37      6.20 o 
  -2   6   2      771.01      760.86     25.85 o 
  -1   6   2        8.79        5.88      6.91 o 
   0   6   2     1778.99     1729.24     39.55 o 
   1   6   2       36.66       23.22      7.94 o 
   2   6   2      244.93      214.48     17.33 o 
   3   6   2      604.68      588.80     22.91 o 
   4   6   2      166.97      196.57     18.84 o 
   5   6   2        3.93        1.78      6.70 o 
   6   6   2       55.59       60.10     14.04 o 
   7   6   2       22.80       11.26      9.40 o 
   8   6   2      170.92      132.54     21.37 o 
  -9   7   2       95.91       88.62     23.42 o 
  -8   7   2        2.29       -7.61     12.55 o 
  -7   7   2      247.60      267.31     34.84 o 
  -6   7   2       20.39       42.78     16.07 o 
  -5   7   2      161.38      221.90     22.72 o 
  -4   7   2      305.97      273.92     23.42 o 
  -3   7   2      627.63      639.57     26.49 o 
  -2   7   2       70.27       54.13     10.83 o 
  -1   7   2      622.45      647.46     26.38 o 
   0   7   2       73.20       81.29     14.58 o 
   1   7   2      297.59      301.58     20.95 o 
   2   7   2       59.89       52.53     10.83 o 
   3   7   2      716.59      701.28     46.55 o 
   4   7   2        6.23       13.05      7.65 o 
   5   7   2       10.32       11.55      9.29 o 
   6   7   2        0.97       -7.99     14.24 o 
   7   7   2       50.64       72.73     23.96 o 
   8   7   2       13.17       17.84     22.64 o 
  -8   8   2      124.29       70.30     32.05 o 
  -7   8   2       51.97       28.09     17.04 o 
  -6   8   2      158.68      205.61     30.55 o 
  -5   8   2      108.76       86.91     21.70 o 
  -4   8   2      170.99      185.54     22.20 o 
  -3   8   2        9.12        9.94      8.25 o 
  -2   8   2      336.62      338.18     22.56 o 
  -1   8   2      114.92      132.29     18.40 o 
   0   8   2      297.33      290.26     21.74 o 
   1   8   2        0.90        1.73      8.78 o 
   2   8   2      265.95      259.68     26.64 o 
   3   8   2       26.32       27.93     18.67 o 
   4   8   2      258.71      254.46     27.44 o 
   5   8   2       26.26       46.85     16.75 o 
   6   8   2      161.98      187.14     32.25 o 
   7   8   2        0.97       -0.21     13.13 o 
  -7   9   2      196.02      184.61     45.26 o 
  -6   9   2       13.28        0.91     11.45 o 
  -5   9   2      341.39      343.16     38.95 o 
  -4   9   2      115.01      116.73     23.61 o 
  -3   9   2        3.28      -11.66     11.66 o 
  -2   9   2        0.32       -0.64      7.72 o 
  -1   9   2      533.45      566.45     69.70 o 
   0   9   2       24.89       30.91     12.65 o 
   1   9   2      425.62      443.62     34.49 o 
   2   9   2       15.32        7.96      9.61 o 
   3   9   2      139.86      155.09     22.96 o 
   4   9   2       45.94       59.85     24.33 o 
   5   9   2       56.96      102.86     28.47 o 
   6   9   2        1.46        9.97     17.66 o 
  -5  10   2        0.23       16.62     22.67 o 
  -4  10   2       59.73       41.44     24.04 o 
  -3  10   2        0.34        6.37     19.04 o 
  -2  10   2      251.33      285.17     55.59 o 
  -1  10   2       19.75       11.04     14.41 o 
   0  10   2      242.13      292.37     38.26 o 
   1  10   2       17.73        1.72     10.33 o 
   2  10   2      141.35      145.77     23.81 o 
   3  10   2        6.87       -0.79     12.94 o 
   4  10   2      183.97      209.07     34.56 o 
   5  10   2        0.07      -14.92     16.77 o 
  -1  11   2       43.35       24.73     29.07 o 
   0  11   2       22.47       47.34     31.99 o 
   1  11   2      187.28      208.40     51.68 o 
 -11   0   3       27.47       44.65     25.73 o 
  -9   0   3       38.97       38.05     18.09 o 
  -7   0   3     1127.66     1115.58     64.23 o 
  -5   0   3      449.22      460.26     34.40 o 
  -3   0   3      884.89      855.99     36.12 o 
  -1   0   3     1030.47     1074.05     20.41 o 
   1   0   3     1870.00     1791.09     33.26 o 
   3   0   3     7378.87     7474.10     94.56 o 
   5   0   3      824.48      774.68     61.78 o 
   7   0   3      700.07      718.94     49.39 o 
   9   0   3      313.21      299.00     87.06 o 
 -12   1   3       78.59       85.86     22.90 o 
 -11   1   3       13.80        1.90     10.27 o 
 -10   1   3      351.38      351.56     43.03 o 
  -9   1   3       69.02       40.28     19.54 o 
  -8   1   3      181.18      187.94     33.37 o 
  -7   1   3       10.59       10.20      8.45 o 
  -6   1   3      912.56      942.60     51.51 o 
  -5   1   3      277.77      304.57     21.61 o 
  -4   1   3     4504.85     4502.31     63.77 o 
  -3   1   3     2015.59     2130.65     31.79 o 
  -2   1   3      320.21      326.50      9.22 o 
  -1   1   3       50.38       36.46      4.96 o 
   0   1   3     1511.96     1556.73     26.21 o 
   1   1   3     1194.70     1197.10     21.09 o 
   2   1   3     4037.69     4119.60     42.34 o 
   3   1   3      509.06      571.03     14.68 o 
   4   1   3      430.22      364.95     16.80 o 
   5   1   3       91.31      114.20     11.69 o 
   6   1   3      768.90      827.81     32.78 o 
   7   1   3       93.78       80.39     13.99 o 
   8   1   3       78.14       67.36     14.59 o 
   9   1   3       47.19       57.21     15.41 o 
  10   1   3       98.43      110.80     23.62 o 
 -11   2   3      248.18      192.72     29.04 o 
 -10   2   3       29.11       14.75      9.92 o 
  -9   2   3      319.20      291.93     33.91 o 
  -8   2   3       41.86       11.80     19.34 o 
  -7   2   3      508.49      520.32     27.20 o 
  -6   2   3      326.77      321.90     24.38 o 
  -5   2   3     3588.47     3597.80     53.86 o 
  -4   2   3      137.92      132.59     10.08 o 
  -3   2   3     4000.06     3973.96     66.09 o 
  -2   2   3      401.85      405.57      8.71 o 
  -1   2   3      107.06      104.36      4.81 o 
   0   2   3      817.39      865.78     16.04 o 
   1   2   3     2831.37     2750.52     35.41 o 
   2   2   3       19.14       24.57      4.15 o 
   3   2   3      883.48      846.76     16.71 o 
   4   2   3       15.81       12.78      5.08 o 
   5   2   3      353.46      340.38     18.79 o 
   6   2   3       24.14       38.32      9.75 o 
   7   2   3       48.61       49.81     11.62 o 
   8   2   3       14.45        8.05      9.55 o 
   9   2   3        6.69       19.78     13.97 o 
  10   2   3        7.40        5.07     16.30 o 
 -11   3   3       21.55       -6.33     21.79 o 
 -10   3   3       62.24       60.41     41.73 o 
  -9   3   3        6.53       -9.33      9.33 o 
  -8   3   3      692.62      729.67     43.96 o 
  -7   3   3       14.93        1.00     17.78 o 
  -6   3   3     1894.74     1888.35     40.63 o 
  -5   3   3       12.97        9.52      4.80 o 
  -4   3   3      102.71       83.39     10.18 o 
  -3   3   3      110.69       89.63     18.24 o 
  -2   3   3     5157.43     5187.34     93.39 o 
  -1   3   3      333.97      338.32     15.35 o 
   0   3   3     1032.42     1014.36     23.34 o 
   1   3   3       23.54       32.14      5.30 o 
   2   3   3     1790.44     1724.01     30.99 o 
   3   3   3        0.78       -1.96      3.75 o 
   4   3   3     1045.30     1017.69     28.08 o 
   5   3   3      386.55      391.54     28.70 o 
   6   3   3      122.13      128.18     14.02 o 
   7   3   3        1.96       -3.05     11.20 o 
   8   3   3      421.16      432.35     39.65 o 
   9   3   3       28.44       33.39     14.85 o 
 -11   4   3      184.80      312.70     62.08 o 
 -10   4   3        0.29       -8.68     11.08 o 
  -9   4   3      119.63      104.94     23.29 o 
  -8   4   3      104.93       89.97     15.87 o 
  -7   4   3      220.85      201.24     20.60 o 
  -6   4   3      129.74      149.95     22.50 o 
  -5   4   3     1277.75     1271.66     32.08 o 
  -4   4   3      149.69      162.76     12.72 o 
  -3   4   3      819.15      844.68     23.47 o 
  -2   4   3        9.18       11.12      4.82 o 
  -1   4   3      234.04      237.74     13.47 o 
   0   4   3      130.74      143.70      8.32 o 
   1   4   3     1465.56     1372.17     32.16 o 
   2   4   3      249.20      282.20     17.30 o 
   3   4   3     1132.84     1218.59     33.76 o 
   4   4   3      243.89      281.61     25.90 o 
   5   4   3      549.72      509.67     26.72 o 
   6   4   3        4.13        5.19      6.77 o 
   7   4   3      345.52      371.32     32.21 o 
   8   4   3       52.64       44.80     21.51 o 
   9   4   3      133.64      130.38     23.24 o 
 -10   5   3       76.33       94.28     24.03 o 
  -9   5   3       21.56        5.31     12.27 o 
  -8   5   3      157.71      132.94     25.80 o 
  -7   5   3       25.40        3.77      9.80 o 
  -6   5   3      196.28      185.77     23.88 o 
  -5   5   3       83.33       79.28     12.81 o 
  -4   5   3      422.36      462.97     23.37 o 
  -3   5   3      884.52      859.47     37.87 o 
  -2   5   3     1662.37     1747.40     45.84 o 
  -1   5   3      154.81      135.76     13.42 o 
   0   5   3     1273.83     1181.31     31.41 o 
   1   5   3      106.90      105.18     11.97 o 
   2   5   3      529.90      496.19     22.83 o 
   3   5   3       63.99       54.39     10.19 o 
   4   5   3      793.61      769.90     30.24 o 
   5   5   3        2.98        2.75      5.87 o 
   6   5   3      465.82      536.01     54.82 o 
   7   5   3        1.68        2.98      9.59 o 
   8   5   3       47.26       50.10     15.22 o 
   9   5   3       53.67       49.72     22.18 o 
 -10   6   3        0.01      -20.11     20.11 o 
  -9   6   3       38.87       30.57     17.02 o 
  -8   6   3        0.48       -1.50     12.30 o 
  -7   6   3      626.05      648.43     48.06 o 
  -6   6   3       18.81       18.73     12.26 o 
  -5   6   3      165.91      155.32     23.13 o 
  -4   6   3       56.93       39.70     16.03 o 
  -3   6   3      514.34      499.65     26.08 o 
  -2   6   3       58.22       61.04      9.78 o 
  -1   6   3     1751.86     1737.95     40.36 o 
   0   6   3       79.08       83.48     11.44 o 
   1   6   3      360.50      384.37     21.90 o 
   2   6   3       11.99       21.51      7.44 o 
   3   6   3     1208.91     1216.64     37.92 o 
   4   6   3       13.85        7.24      7.04 o 
   5   6   3       43.78       53.85     11.79 o 
   6   6   3       56.76       38.68     12.41 o 
   7   6   3      165.21      197.37     38.05 o 
   8   6   3        7.00       19.32     18.19 o 
  -9   7   3        0.01       -2.58     13.73 o 
  -8   7   3      333.26      367.56     85.15 o 
  -7   7   3        7.76        1.16     27.83 o 
  -6   7   3      410.16      355.63     37.68 o 
  -5   7   3        2.66       -6.80      6.80 o 
  -4   7   3      401.21      437.54     33.06 o 
  -3   7   3       46.59       43.70     11.79 o 
  -2   7   3      596.39      652.86     27.84 o 
  -1   7   3       34.21       29.34      8.51 o 
   0   7   3      500.98      502.78     25.66 o 
   1   7   3       82.14       73.27     12.23 o 
   2   7   3       33.42       35.76     11.05 o 
   3   7   3       17.89        8.21      7.36 o 
   4   7   3      129.09      120.33     24.23 o 
   5   7   3       76.22       55.20     17.86 o 
   6   7   3      162.50      205.24     28.37 o 
   7   7   3       48.11       59.82     16.74 o 
  -8   8   3       56.21       38.91     24.28 o 
  -7   8   3       86.28       49.69     20.28 o 
  -6   8   3        1.16        0.09     11.53 o 
  -5   8   3      189.79      146.80     26.29 o 
  -4   8   3       91.73       95.38     20.74 o 
  -3   8   3      470.56      487.61     32.08 o 
  -2   8   3       99.19       55.92     17.69 o 
  -1   8   3      485.41      513.91     33.90 o 
   0   8   3        7.05        5.40      7.46 o 
   1   8   3      246.54      268.28     29.31 o 
   2   8   3      130.34      118.44     16.04 o 
   3   8   3       55.51       60.95     12.83 o 
   4   8   3      176.37      160.14     19.35 o 
   5   8   3      243.13      337.24     40.66 o 
   6   8   3       12.28        4.64     26.17 o 
   7   8   3       52.92       40.91     30.28 o 
  -7   9   3        5.62       -1.42     19.87 o 
  -6   9   3       38.28       30.22     17.03 o 
  -5   9   3       82.32       48.84     18.43 o 
  -4   9   3       37.55      -10.23     15.57 o 
  -3   9   3      122.15      144.71     26.63 o 
  -2   9   3      340.71      359.28     30.43 o 
  -1   9   3        4.77       -0.16      8.78 o 
   0   9   3      393.04      446.88     61.02 o 
   1   9   3        7.41        5.12     15.14 o 
   2   9   3      309.52      333.38     41.82 o 
   3   9   3       14.30       14.43     11.55 o 
   4   9   3      227.87      281.34     32.08 o 
   5   9   3        4.01       13.45     13.33 o 
   6   9   3       38.98       57.52     28.70 o 
  -4  10   3       34.03        8.82     19.68 o 
  -3  10   3       47.27        7.13     20.23 o 
  -2  10   3      101.02       82.64     33.30 o 
  -1  10   3      230.37      304.67     40.27 o 
   0  10   3        3.02        3.07     16.39 o 
   1  10   3      126.89      153.66     30.47 o 
   2  10   3        0.48       11.63     15.02 o 
   3  10   3        2.30       -4.33     13.26 o 
  -1  11   3       11.19       36.72     28.99 o 
   0  11   3       63.38       38.94     28.85 o 
 -10   0   4      132.24       92.84     27.95 o 
  -8   0   4      262.61      300.72     38.39 o 
  -6   0   4      899.27      939.14     53.27 o 
  -4   0   4      157.27      149.49     13.53 o 
  -2   0   4       34.57       45.73      9.67 o 
   0   0   4     2619.05     2511.67     52.99 o 
   2   0   4     4417.44     4502.61     68.17 o 
   4   0   4       77.36       69.88     11.51 o 
   6   0   4      332.56      342.52     51.27 o 
   8   0   4      527.34      618.85     67.35 o 
 -12   1   4       23.51       44.62     25.22 o 
 -11   1   4       46.26       46.47     23.07 o 
 -10   1   4       35.32       24.18     10.98 o 
  -9   1   4      507.45      538.56     45.87 o 
  -8   1   4        6.10        4.64      8.32 o 
  -7   1   4      604.82      634.78     34.43 o 
  -6   1   4      134.42      126.19     13.94 o 
  -5   1   4     1578.67     1529.39     36.09 o 
  -4   1   4       11.90        7.48      4.53 o 
  -3   1   4      513.79      558.80     12.69 o 
  -2   1   4     1028.68     1068.02     29.28 o 
  -1   1   4     3011.44     3073.34     32.84 o 
   0   1   4     1119.70     1171.61     18.94 o 
   1   1   4     2988.76     2978.22     35.13 o 
   2   1   4       59.22       65.26      7.72 o 
   3   1   4     1084.35     1061.32     22.18 o 
   4   1   4        6.21        3.79      4.87 o 
   5   1   4      435.81      452.45     25.46 o 
   6   1   4      171.46      141.79     18.30 o 
   7   1   4      288.71      301.72     27.81 o 
   8   1   4        7.07       -2.76      9.52 o 
   9   1   4      128.01      136.74     21.21 o 
 -12   2   4       67.56       42.87     22.56 o 
 -11   2   4        0.01        6.80     12.27 o 
 -10   2   4      335.84      291.42     52.56 o 
  -9   2   4        4.57        7.10     11.49 o 
  -8   2   4      432.32      455.52     34.47 o 
  -7   2   4        2.14        6.05      5.36 o 
  -6   2   4     2130.31     2113.75     42.62 o 
  -5   2   4        3.26        0.42      4.23 o 
  -4   2   4     3337.01     3268.84     39.92 o 
  -3   2   4       36.33       45.92      4.21 o 
  -2   2   4     1015.32      960.44     19.67 o 
  -1   2   4        8.94        5.52      3.58 o 
   0   2   4     2693.18     2658.73     33.81 o 
   1   2   4        3.46        2.39      2.66 o 
   2   2   4     1292.71     1296.06     23.15 o 
   3   2   4      137.97      142.64     12.08 o 
   4   2   4      596.38      623.59     22.72 o 
   5   2   4       35.31       28.34     12.67 o 
   6   2   4      224.96      222.78     21.32 o 
   7   2   4        0.01        2.73      7.58 o 
   8   2   4      133.19      165.27     21.05 o 
   9   2   4        4.22       16.26     11.26 o 
 -11   3   4       61.66       69.41     22.77 o 
 -10   3   4        6.11       -0.11     11.75 o 
  -9   3   4      306.10      322.71     60.26 o 
  -8   3   4      101.15      118.11     21.76 o 
  -7   3   4     1239.46     1307.14     42.54 o 
  -6   3   4       19.96       16.42      6.91 o 
  -5   3   4      874.92      894.44     25.67 o 
  -4   3   4      494.22      495.24     13.91 o 
  -3   3   4      286.49      264.06      8.66 o 
  -2   3   4       28.59       36.91      5.84 o 
  -1   3   4     2740.66     2742.01     31.39 o 
   0   3   4        3.30        6.72      4.54 o 
   1   3   4     2254.95     2231.73     34.84 o 
   2   3   4      236.80      250.31     16.63 o 
   3   3   4      762.17      708.11     22.60 o 
   4   3   4       38.06       25.22      9.89 o 
   5   3   4       12.83       12.32      6.78 o 
   6   3   4        0.32       -0.45      6.01 o 
   7   3   4      331.91      302.29     41.89 o 
   8   3   4        2.53       -5.78      9.08 o 
   9   3   4       98.43      102.50     22.72 o 
 -11   4   4        5.18       -3.77     21.18 o 
 -10   4   4      145.85      150.08     38.24 o 
  -9   4   4       84.21      103.92     22.51 o 
  -8   4   4      108.05       83.56     19.48 o 
  -7   4   4       34.70       25.12     11.85 o 
  -6   4   4      419.32      424.86     31.42 o 
  -5   4   4      332.94      299.21     22.19 o 
  -4   4   4      547.49      553.84     31.52 o 
  -3   4   4      129.39      127.97     10.87 o 
  -2   4   4     1598.40     1608.47     58.89 o 
  -1   4   4        7.43        7.83      4.80 o 
   0   4   4      885.95      865.63     25.15 o 
   1   4   4       15.48        7.27      5.35 o 
   2   4   4      766.87      726.00     25.81 o 
   3   4   4      390.01      420.19     23.14 o 
   4   4   4     1143.37      995.43     33.68 o 
   5   4   4        3.99        6.50      7.12 o 
   6   4   4      126.20      138.73     15.66 o 
   7   4   4       52.53       72.73     18.44 o 
   8   4   4      120.20      139.89     23.89 o 
   9   4   4        1.63       16.35     26.31 o 
 -10   5   4       14.25       21.17     16.56 o 
  -9   5   4       52.34       54.20     18.91 o 
  -8   5   4       26.86       36.74     15.83 o 
  -7   5   4      274.49      251.79     31.54 o 
  -6   5   4       14.67       12.38      7.69 o 
  -5   5   4      717.20      698.24     33.28 o 
  -4   5   4       12.08        9.59     10.43 o 
  -3   5   4      162.05      168.21     17.79 o 
  -2   5   4       31.48       39.02      9.80 o 
  -1   5   4     1092.40     1148.75     30.40 o 
   0   5   4      111.16      147.24     16.75 o 
   1   5   4      451.30      419.33     21.62 o 
   2   5   4        0.14       -5.06      5.45 o 
   3   5   4      447.28      496.00     26.14 o 
   4   5   4        1.13        1.60      6.62 o 
   5   5   4      609.49      575.70     35.57 o 
   6   5   4       13.02       19.60      9.47 o 
   7   5   4      256.34      275.19     26.81 o 
   8   5   4       17.67        8.12     11.86 o 
 -10   6   4      141.12      300.23     62.56 o 
  -9   6   4       14.03       11.20     15.40 o 
  -8   6   4      313.69      318.14     42.95 o 
  -7   6   4       17.71       15.95     13.42 o 
  -6   6   4      398.81      360.32     46.68 o 
  -5   6   4       50.50       36.65     10.52 o 
  -4   6   4      249.07      290.29     24.82 o 
  -3   6   4       11.20        6.27      7.79 o 
  -2   6   4     1050.74     1066.87     39.38 o 
  -1   6   4      307.20      339.70     25.94 o 
   0   6   4      223.57      244.02     26.31 o 
   1   6   4       17.45       26.00      8.76 o 
   2   6   4      368.17      360.61     23.06 o 
   3   6   4        3.21        5.31      6.85 o 
   4   6   4      376.04      366.21     25.91 o 
   5   6   4      139.99      141.83     18.18 o 
   6   6   4       80.94       88.97     16.05 o 
   7   6   4        1.21        2.15     10.25 o 
   8   6   4      108.84      121.76     43.76 o 
  -9   7   4       40.67       57.61     22.64 o 
  -8   7   4        5.12        1.95     13.21 o 
  -7   7   4      297.59      249.48     35.17 o 
  -6   7   4       55.22       56.47     17.40 o 
  -5   7   4      434.90      517.79     74.04 o 
  -4   7   4        1.74       -5.15      6.50 o 
  -3   7   4      787.57      754.79     51.64 o 
  -2   7   4       66.13       66.59     13.64 o 
  -1   7   4     1160.75     1210.48     45.16 o 
   0   7   4       83.45       61.42     13.36 o 
   1   7   4      320.20      375.80     29.73 o 
   2   7   4        3.35        4.08      7.01 o 
   3   7   4      311.36      361.15     37.72 o 
   4   7   4       21.90       36.80     11.24 o 
   5   7   4      128.98      119.15     16.95 o 
   6   7   4        7.51       19.43     10.39 o 
   7   7   4       19.77       31.88     15.91 o 
  -8   8   4       61.31       14.95     32.42 o 
  -7   8   4        1.05       27.06     20.31 o 
  -6   8   4      106.97      104.10     58.81 o 
  -5   8   4        0.81       -0.93     10.20 o 
  -4   8   4      403.10      417.52     44.17 o 
  -3   8   4        3.90       15.61     10.13 o 
  -2   8   4      447.24      492.53     34.48 o 
  -1   8   4       20.55        6.90     10.13 o 
   0   8   4      229.74      216.79     25.37 o 
   1   8   4      109.77       87.07     17.37 o 
   2   8   4       61.01       55.12     15.20 o 
   3   8   4      140.58      120.55     21.11 o 
   4   8   4      261.00      264.53     30.45 o 
   5   8   4        2.20       -2.73      8.28 o 
   6   8   4      153.17        9.74     22.91 o 
  -7   9   4       54.73       39.03     23.39 o 
  -6   9   4       22.33        6.16     14.86 o 
  -5   9   4       31.15       51.35     18.59 o 
  -4   9   4        8.48        7.87     13.71 o 
  -3   9   4      196.66      215.98     25.89 o 
  -2   9   4      121.07      129.49     20.00 o 
  -1   9   4       20.66       27.71     12.49 o 
   0   9   4       19.86       14.40     11.03 o 
   1   9   4       60.19       87.11     19.12 o 
   2   9   4        0.21        1.94     11.03 o 
   3   9   4      136.22      144.27     30.83 o 
   4   9   4       15.66       28.01     26.23 o 
  -5  10   4       12.15       12.95     22.98 o 
  -4  10   4       65.31       78.85     23.44 o 
  -3  10   4        0.79      -11.89     11.89 o 
  -2  10   4      168.78      198.65     34.42 o 
  -1  10   4       41.24       56.75     19.09 o 
   0  10   4      210.64      205.47     35.63 o 
   1  10   4       11.67       43.05     28.68 o 
   2  10   4       99.94      126.12     30.10 o 
  -9   0   5      858.17      814.21     60.76 o 
  -7   0   5      799.57      853.76     38.11 o 
  -5   0   5      245.01      258.09     43.87 o 
  -3   0   5     1761.03     1883.55     42.86 o 
  -1   0   5      252.02      196.52     16.33 o 
   1   0   5      999.85     1014.90     29.61 o 
   3   0   5      622.41      672.62     27.07 o 
   5   0   5       65.80       80.25     32.56 o 
   7   0   5      469.18      510.13     68.78 o 
   9   0   5      201.90      216.31     57.34 o 
 -11   1   5        0.03       -9.47     15.22 o 
 -10   1   5      194.27      192.63     57.75 o 
  -9   1   5       29.87        0.19     12.33 o 
  -8   1   5      609.08      611.74     38.23 o 
  -7   1   5       38.60       12.45      7.59 o 
  -6   1   5      370.24      384.37     17.39 o 
  -5   1   5      323.33      325.20     17.18 o 
  -4   1   5      652.37      620.24     32.80 o 
  -3   1   5       44.04       41.98      5.56 o 
  -2   1   5      510.19      394.21     44.60 o 
  -1   1   5      165.60      163.08      7.63 o 
   0   1   5     5133.05     5194.57     50.98 o 
   1   1   5      255.21      293.85     14.00 o 
   2   1   5      314.55      323.15     15.81 o 
   3   1   5        0.47        3.06      5.21 o 
   4   1   5      322.94      307.14     17.87 o 
   5   1   5       35.05       36.00      9.61 o 
   6   1   5      694.30      729.64     35.40 o 
   7   1   5      115.18      114.36     23.69 o 
   8   1   5      143.38      170.56     29.98 o 
   9   1   5        3.58      -13.18     15.72 o 
 -11   2   5      143.51      155.13     25.74 o 
 -10   2   5       53.50       45.89     22.21 o 
  -9   2   5      595.27      566.71     41.93 o 
  -8   2   5       11.56       15.32      8.32 o 
  -7   2   5       85.42       69.34     12.92 o 
  -6   2   5       13.22        5.62      5.10 o 
  -5   2   5     1648.94     1685.47     34.98 o 
  -4   2   5       26.46       26.75      6.20 o 
  -3   2   5     2619.71     2584.21     39.69 o 
  -2   2   5     1103.92     1124.45     24.44 o 
  -1   2   5     3066.68     3024.06     35.02 o 
   0   2   5       55.31       58.54      7.04 o 
   1   2   5     1982.60     2019.45     39.19 o 
   2   2   5        7.73        0.24      4.03 o 
   3   2   5      465.04      461.99     20.30 o 
   4   2   5      357.17      382.51     23.31 o 
   5   2   5      592.24      627.46     63.35 o 
   6   2   5        5.86       11.44      7.95 o 
   7   2   5       94.79       90.95     16.01 o 
   8   2   5        3.15       -8.50      9.60 o 
   9   2   5       41.70       71.86     37.92 o 
 -11   3   5        1.82       19.44     16.58 o 
 -10   3   5       72.83      124.56     31.69 o 
  -9   3   5       18.14       -4.24     10.92 o 
  -8   3   5     1177.11     1226.13     44.66 o 
  -7   3   5       36.38       22.83      8.89 o 
  -6   3   5     1387.11     1381.05     43.69 o 
  -5   3   5        2.65        8.06      6.67 o 
  -4   3   5      768.58      751.71     49.19 o 
  -3   3   5      229.48      234.88     18.55 o 
  -2   3   5     2076.61     1973.04     53.57 o 
  -1   3   5       96.31      100.77      9.83 o 
   0   3   5     1678.74     1678.35     33.98 o 
   1   3   5       93.17       89.12      7.86 o 
   2   3   5     1264.93     1260.32     29.56 o 
   3   3   5       44.45       28.44     11.30 o 
   4   3   5      154.05      158.99     17.74 o 
   5   3   5       60.70       56.57     10.05 o 
   6   3   5       65.84       63.41     14.58 o 
   7   3   5        0.44       -2.70      8.02 o 
   8   3   5      245.28      302.81     45.68 o 
 -11   4   5       97.86       81.14     35.26 o 
 -10   4   5       41.01       23.11     15.53 o 
  -9   4   5      255.11      287.15     51.95 o 
  -8   4   5      370.30      390.32     38.51 o 
  -7   4   5      162.28      161.60     19.52 o 
  -6   4   5      596.84      615.99     43.98 o 
  -5   4   5      482.88      474.70     28.00 o 
  -4   4   5        7.30       12.82      7.62 o 
  -3   4   5      248.00      219.56     19.59 o 
  -2   4   5      121.74      162.85     33.46 o 
  -1   4   5      881.27      855.20     32.52 o 
   0   4   5      330.22      329.51     30.03 o 
   1   4   5      311.63      320.79     18.83 o 
   2   4   5      179.85      190.34     13.85 o 
   3   4   5      236.22      263.67     17.47 o 
   4   4   5       48.00       41.05      8.15 o 
   5   4   5      687.81      683.53     29.60 o 
   6   4   5       75.17       69.10     14.00 o 
   7   4   5      168.47      128.76     22.55 o 
   8   4   5        7.59        1.87     11.86 o 
 -10   5   5      194.47      175.69     32.59 o 
  -9   5   5      112.75       72.71     21.87 o 
  -8   5   5        3.40       15.48     14.00 o 
  -7   5   5        9.81        5.69     15.08 o 
  -6   5   5      274.84      366.23     47.61 o 
  -5   5   5        1.17        2.42      6.38 o 
  -4   5   5      480.39      516.64     39.64 o 
  -3   5   5       39.15       26.71      9.21 o 
  -2   5   5      260.93      211.44     29.53 o 
  -1   5   5        7.64       -0.30      6.50 o 
   0   5   5      643.95      657.49     32.94 o 
   1   5   5        0.19        0.43      6.94 o 
   2   5   5      344.14      359.82     27.43 o 
   3   5   5      115.19       91.89     14.56 o 
   4   5   5      687.89      687.30     43.52 o 
   5   5   5       72.38      116.11     33.21 o 
   6   5   5       88.84       95.85     24.65 o 
   7   5   5        2.89        1.89     12.23 o 
   8   5   5       86.43      134.96     45.70 o 
 -10   6   5       34.26       23.37     27.89 o 
  -9   6   5       83.09      112.81     35.41 o 
  -8   6   5        1.71       -1.07     11.81 o 
  -7   6   5     1016.23     1058.93     59.25 o 
  -6   6   5       77.11       50.61     13.48 o 
  -5   6   5      310.32      337.77     27.60 o 
  -4   6   5       13.78       14.60     10.33 o 
  -3   6   5      617.37      660.69     35.46 o 
  -2   6   5       91.46       72.33     13.75 o 
  -1   6   5     1181.22     1223.18     46.18 o 
   0   6   5        7.38        7.00     10.89 o 
   1   6   5      256.89      275.63     31.46 o 
   2   6   5        1.21        4.95      7.68 o 
   3   6   5      487.03      537.89     36.81 o 
   4   6   5        3.42        1.99      7.76 o 
   5   6   5       68.24       65.91     13.87 o 
   6   6   5       31.05       25.17     11.42 o 
   7   6   5       45.00       14.10     26.49 o 
  -9   7   5       68.00       66.98     35.62 o 
  -8   7   5       52.56       72.98     23.05 o 
  -7   7   5       47.98       44.34     18.62 o 
  -6   7   5      465.02      501.33     45.05 o 
  -5   7   5       19.16       19.68     12.58 o 
  -4   7   5      651.71      660.01     37.78 o 
  -3   7   5       92.61      111.44     17.88 o 
  -2   7   5      324.06      311.88     37.28 o 
  -1   7   5      122.09      126.92     18.78 o 
   0   7   5      242.76      245.27     26.10 o 
   1   7   5        0.40       -1.81      9.13 o 
   2   7   5      330.12      264.01     27.93 o 
   3   7   5       62.10       35.96     13.06 o 
   4   7   5      292.33      315.24     40.22 o 
   5   7   5       16.43        7.18     12.09 o 
   6   7   5       66.93      104.57     21.73 o 
  -7   8   5       80.17       74.71     22.84 o 
  -6   8   5        7.43        2.78     13.45 o 
  -5   8   5      243.90      231.15     33.41 o 
  -4   8   5        6.89       13.62     10.02 o 
  -3   8   5      187.70      148.50     33.85 o 
  -2   8   5       28.69       28.75     11.62 o 
  -1   8   5      281.69      270.66     28.22 o 
   0   8   5       51.12       61.52     16.24 o 
   1   8   5      114.40      143.44     21.99 o 
   2   8   5       41.23       17.65     12.94 o 
   3   8   5      222.74      260.08     30.88 o 
   4   8   5        1.62       -2.46     10.40 o 
   5   8   5      175.17      147.72     29.54 o 
  -6   9   5       99.80      108.10     69.73 o 
  -5   9   5       16.83       23.50     14.52 o 
  -4   9   5       67.51       91.79     22.71 o 
  -3   9   5       21.66        7.85     11.26 o 
  -2   9   5      304.81      291.39     31.25 o 
  -1   9   5       21.82       13.28     11.12 o 
   0   9   5       14.66       17.21     12.85 o 
   1   9   5        0.43        0.80     10.72 o 
   2   9   5      241.79      300.25     33.10 o 
   3   9   5        1.36       11.84     13.12 o 
   4   9   5       78.59      179.22     45.94 o 
  -4  10   5        1.99       10.65     20.73 o 
  -3  10   5       66.83       65.06     19.60 o 
  -2  10   5       12.13       16.66     12.08 o 
  -1  10   5        2.09        0.63     12.40 o 
   0  10   5       50.27       67.65     18.80 o 
   1  10   5      146.87      142.33     47.77 o 
 -10   0   6      136.44      187.41     36.90 o 
  -8   0   6      934.19      942.67     60.01 o 
  -6   0   6      394.40      436.07     39.81 o 
  -4   0   6     1742.28     1760.29     67.98 o 
  -2   0   6     1323.85     1225.85     41.88 o 
   0   0   6      346.50      356.53     18.81 o 
   2   0   6     1117.49     1149.92     36.24 o 
   4   0   6      150.26      165.63     24.65 o 
   6   0   6      637.90      684.29     50.62 o 
   8   0   6       22.49        7.38     15.55 o 
 -11   1   6      157.78      127.55     33.09 o 
 -10   1   6        1.86        5.43     15.22 o 
  -9   1   6      324.88      411.66     49.87 o 
  -8   1   6       85.28       82.46     16.28 o 
  -7   1   6      540.93      583.31     28.31 o 
  -6   1   6       15.28       23.97      8.15 o 
  -5   1   6      949.08      947.82     37.92 o 
  -4   1   6       87.47       87.43      9.78 o 
  -3   1   6     1517.54     1553.45     35.94 o 
  -2   1   6       19.81       31.25      5.84 o 
  -1   1   6      663.14      618.27     20.93 o 
   0   1   6      179.02      169.56      9.95 o 
   1   1   6      684.09      731.18     22.38 o 
   2   1   6        2.99        4.94      4.99 o 
   3   1   6      197.10      190.05     14.94 o 
   4   1   6        6.32        7.15      6.73 o 
   5   1   6      420.93      484.87     28.95 o 
   6   1   6       10.03       11.26      9.18 o 
   7   1   6      177.17      194.52     23.63 o 
   8   1   6        0.46        4.72     11.64 o 
 -11   2   6        0.98       23.75     20.47 o 
 -10   2   6      355.83      432.05     54.70 o 
  -9   2   6       77.12       75.73     35.74 o 
  -8   2   6      816.61      868.71     48.03 o 
  -7   2   6      131.70      125.49     16.89 o 
  -6   2   6      272.65      282.80     22.74 o 
  -5   2   6      482.48      477.47     26.32 o 
  -4   2   6     2433.74     2515.79     66.28 o 
  -3   2   6       16.21        6.33      6.26 o 
  -2   2   6     3534.27     3472.26     56.05 o 
  -1   2   6      133.22      135.27     14.55 o 
   0   2   6      732.55      740.83     21.22 o 
   1   2   6      233.00      219.94     14.06 o 
   2   2   6      166.93      168.24     13.50 o 
   3   2   6      364.05      397.81     20.34 o 
   4   2   6      855.50      884.08     33.18 o 
   5   2   6        2.50       -3.87      7.20 o 
   6   2   6      359.33      347.80     27.74 o 
   7   2   6       18.21        1.92      9.46 o 
   8   2   6       34.38       28.25     13.42 o 
 -11   3   6        3.61       -1.57     21.01 o 
 -10   3   6        3.83        6.54     18.04 o 
  -9   3   6      225.75      236.43     44.56 o 
  -8   3   6        9.87       11.27     10.98 o 
  -7   3   6      173.52      170.92     19.85 o 
  -6   3   6       19.74        8.03      7.84 o 
  -5   3   6      587.71      594.08     46.51 o 
  -4   3   6      104.41       91.66     13.91 o 
  -3   3   6     1670.16     1684.99     46.00 o 
  -2   3   6        5.99        6.06      7.04 o 
  -1   3   6      541.98      535.29     27.26 o 
   0   3   6      815.67      791.38     32.55 o 
   1   3   6     3209.70     3134.64     55.30 o 
   2   3   6      155.72      170.54     18.54 o 
   3   3   6      508.69      521.66     26.87 o 
   4   3   6       14.56        7.42      7.00 o 
   5   3   6      265.59      215.56     21.07 o 
   6   3   6       55.25       69.79     14.13 o 
   7   3   6      191.18      211.81     24.38 o 
   8   3   6        2.45      -15.13     15.13 o 
 -10   4   6      169.98      207.92     46.52 o 
  -9   4   6        1.86       13.14     13.95 o 
  -8   4   6      197.29      197.32     29.33 o 
  -7   4   6      142.97      142.92     20.59 o 
  -6   4   6      416.37      453.05     34.66 o 
  -5   4   6        1.50        0.61      6.57 o 
  -4   4   6      339.87      363.98     33.36 o 
  -3   4   6       93.68       84.11     15.50 o 
  -2   4   6      731.50      697.11     31.24 o 
  -1   4   6      146.87      166.94     18.95 o 
   0   4   6      613.20      616.66     32.70 o 
   1   4   6        2.19       -6.65      6.65 o 
   2   4   6       77.96      106.36     17.71 o 
   3   4   6      136.91      131.62     24.99 o 
   4   4   6      325.07      366.48     41.87 o 
   5   4   6        1.03        7.63      9.18 o 
   6   4   6       93.96       80.81     19.10 o 
   7   4   6        8.42        1.73     13.78 o 
 -10   5   6       34.93       48.03     20.41 o 
  -9   5   6      265.23      309.70     66.96 o 
  -8   5   6       30.44       31.45     16.10 o 
  -7   5   6      266.15      262.95     26.54 o 
  -6   5   6       24.00       24.79      9.66 o 
  -5   5   6      550.40      694.62     36.53 o 
  -4   5   6       28.85       26.50      9.40 o 
  -3   5   6      289.21      313.69     25.88 o 
  -2   5   6       26.96       17.52      9.07 o 
  -1   5   6      403.70      326.65     26.24 o 
   0   5   6      957.73      965.54     40.16 o 
   1   5   6        3.48        4.77      8.61 o 
   2   5   6      276.35      283.17     27.58 o 
   3   5   6      244.87      284.25     28.90 o 
   4   5   6       39.31       31.74     12.94 o 
   5   5   6      289.86      348.73     33.86 o 
   6   5   6       12.60       13.89     15.43 o 
   7   5   6       20.27        6.74     20.01 o 
  -9   6   6       42.80       21.09     25.09 o 
  -8   6   6       96.59       93.21     23.52 o 
  -7   6   6        1.38        5.95     12.39 o 
  -6   6   6      528.29      484.07     56.64 o 
  -5   6   6       50.12       30.89     11.46 o 
  -4   6   6      372.03      420.99     31.53 o 
  -3   6   6       11.29        5.86      8.39 o 
  -2   6   6      109.53       96.99     16.72 o 
  -1   6   6       54.13       54.82     18.25 o 
   0   6   6     1004.72     1083.40     45.01 o 
   1   6   6       13.47       20.08     10.38 o 
   2   6   6      804.69      795.84     43.39 o 
   3   6   6       68.82       37.58     20.83 o 
   4   6   6       79.04       52.98     17.04 o 
   5   6   6       24.45       14.06     17.92 o 
   6   6   6      149.25      181.06     27.70 o 
  -8   7   6        0.45       -2.29     14.12 o 
  -7   7   6      227.42      169.38     44.67 o 
  -6   7   6        4.22        7.33     12.93 o 
  -5   7   6      278.48      254.87     27.56 o 
  -4   7   6       42.62       47.43     13.04 o 
  -3   7   6      339.70      289.27     28.56 o 
  -2   7   6        3.51        9.41     13.81 o 
  -1   7   6     1013.27     1084.47     46.77 o 
   0   7   6       14.47        7.27      9.22 o 
   1   7   6      174.17      232.83     29.39 o 
   2   7   6        3.18        4.56      9.96 o 
   3   7   6      415.05      453.89     41.11 o 
   4   7   6        0.56       -1.82     10.92 o 
   5   7   6      103.16      130.36     23.79 o 
  -7   8   6        3.63        8.64     14.30 o 
  -6   8   6      454.01      485.77     48.24 o 
  -5   8   6        2.27        1.81      9.76 o 
  -4   8   6      126.02       93.23     18.28 o 
  -3   8   6       52.02       20.69     13.53 o 
  -2   8   6      133.59      118.04     20.75 o 
  -1   8   6      106.86      116.00     20.41 o 
   0   8   6      177.15      174.70     26.85 o 
   1   8   6        0.87       -2.42      9.80 o 
   2   8   6       80.56       59.50     18.00 o 
   3   8   6        0.00        0.97      9.86 o 
   4   8   6      109.23       70.26     19.27 o 
  -5   9   6       68.59       24.53     16.49 o 
  -4   9   6        0.14        0.95     10.89 o 
  -3   9   6       21.36       12.85     12.29 o 
  -2   9   6        7.00       14.70     13.34 o 
  -1   9   6       27.93        6.04     13.07 o 
   0   9   6        0.00       12.01     11.92 o 
   1   9   6      157.87      206.96     28.43 o 
   2   9   6        0.04       14.62     12.96 o 
   3   9   6       91.63       55.60     30.97 o 
  -3  10   6        3.31        0.34     35.86 o 
  -2  10   6      109.45      159.74     32.65 o 
  -1  10   6        2.41        6.25     23.14 o 
   0  10   6       53.59       76.13     34.16 o 
  -9   0   7      563.04      628.64     57.15 o 
  -7   0   7     1752.36     1791.02     82.32 o 
  -5   0   7      112.51      130.43     19.12 o 
  -3   0   7     1214.31     1205.62     68.78 o 
  -1   0   7        6.91       -5.73      5.73 o 
   1   0   7      177.94      155.71     21.53 o 
   3   0   7       47.13       23.93     12.39 o 
   5   0   7      186.82      175.77     28.04 o 
   7   0   7      150.84      154.19     31.48 o 
 -11   1   7        0.02       27.65     20.38 o 
 -10   1   7      125.64      174.69     27.90 o 
  -9   1   7        0.04       16.75     12.43 o 
  -8   1   7      169.73      172.99     26.19 o 
  -7   1   7       79.98       79.93     34.97 o 
  -6   1   7      220.75      240.22     26.73 o 
  -5   1   7      494.14      489.09     37.54 o 
  -4   1   7     2494.69     2380.61     51.95 o 
  -3   1   7      255.80      242.78     19.26 o 
  -2   1   7      885.67      943.54     27.94 o 
  -1   1   7        3.77       12.93      5.77 o 
   0   1   7       41.42       51.07      8.01 o 
   1   1   7       14.22        9.11      5.96 o 
   2   1   7     1530.49     1540.45     40.63 o 
   3   1   7       79.01       52.33     12.64 o 
   4   1   7      363.89      403.76     28.32 o 
   5   1   7       53.21       37.00     11.70 o 
   6   1   7      121.20      133.23     19.16 o 
   7   1   7       17.26       11.66     11.46 o 
 -11   2   7       48.08       11.78     25.05 o 
 -10   2   7       57.86       37.53     23.65 o 
  -9   2   7      111.46      113.41     22.88 o 
  -8   2   7       36.30       17.03     13.01 o 
  -7   2   7      287.20      272.13     32.74 o 
  -6   2   7      438.10      544.21     84.63 o 
  -5   2   7      253.82      231.23     27.50 o 
  -4   2   7       22.99       -1.85      8.47 o 
  -3   2   7     2597.66     2487.74     72.51 o 
  -2   2   7        4.92       11.52      8.99 o 
  -1   2   7     1583.48     1567.00     38.11 o 
   0   2   7       17.57       15.97      5.79 o 
   1   2   7      972.78      983.65     38.39 o 
   2   2   7       97.35      106.94     28.89 o 
   3   2   7      783.41      807.50     33.45 o 
   4   2   7       19.90       18.15     10.85 o 
   5   2   7      435.47      444.72     35.06 o 
   6   2   7       35.51       24.10     14.31 o 
   7   2   7       91.11       77.53     19.44 o 
 -10   3   7       79.04       40.76     26.19 o 
  -9   3   7        4.88       11.61     13.64 o 
  -8   3   7      518.54      507.21     42.63 o 
  -7   3   7       97.64      101.55     20.87 o 
  -6   3   7      680.48      609.43     42.32 o 
  -5   3   7        4.05        1.05      7.32 o 
  -4   3   7      977.20      982.17     37.46 o 
  -3   3   7      185.95      196.41     23.77 o 
  -2   3   7      254.17      251.26     21.60 o 
  -1   3   7       14.67       26.27     10.19 o 
   0   3   7      315.03      303.22     25.55 o 
   1   3   7      142.92      110.70     16.80 o 
   2   3   7      685.25      710.81     37.85 o 
   3   3   7      128.73      120.70     16.83 o 
   4   3   7      158.48      161.50     18.79 o 
   5   3   7       66.20       29.14     12.75 o 
   6   3   7      147.31      138.21     22.84 o 
   7   3   7       24.46        7.63     36.40 o 
 -10   4   7        6.54       14.34     25.42 o 
  -8   4   7        0.02       -2.00     10.47 o 
  -7   4   7      207.66      213.52     53.73 o 
  -6   4   7      146.00      190.17     22.34 o 
  -5   4   7      492.16      495.11     31.30 o 
  -4   4   7      300.00      231.30     36.83 o 
  -3   4   7      623.01      666.17     40.35 o 
  -2   4   7       22.62       15.17      8.23 o 
  -1   4   7      278.92      298.94     25.27 o 
   0   4   7       41.96       26.24     10.80 o 
   1   4   7      286.08      316.26     27.50 o 
   2   4   7       43.95       43.25     17.49 o 
   3   4   7      191.99      248.93     27.00 o 
   4   4   7        4.18       13.51     12.57 o 
   5   4   7      166.07      160.15     39.88 o 
   6   4   7        3.06        5.76     14.78 o 
  -9   5   7       46.00       89.24     34.50 o 
  -8   5   7       77.07      122.24     26.70 o 
  -7   5   7        5.83        0.70      8.86 o 
  -6   5   7      305.28      333.06     37.17 o 
  -5   5   7        0.16       -1.94      7.85 o 
  -4   5   7      203.94      196.73     26.00 o 
  -3   5   7        2.98       -2.97      7.72 o 
  -2   5   7      576.99      551.69     40.78 o 
  -1   5   7       13.51       16.85      9.46 o 
   0   5   7      624.73      586.66     39.84 o 
   1   5   7       33.80       23.79     11.10 o 
   2   5   7       70.51       44.72     17.23 o 
   3   5   7      159.68      119.33     34.89 o 
   4   5   7      252.56      248.79     28.97 o 
   5   5   7       14.97       15.70     13.26 o 
   6   5   7       80.20       71.93     39.53 o 
  -9   6   7      146.00      217.68     51.44 o 
  -8   6   7        9.31       14.39     16.58 o 
  -7   6   7      240.49      236.12     27.11 o 
  -6   6   7       47.31       19.19     13.26 o 
  -5   6   7      528.20      475.75     41.13 o 
  -4   6   7       56.88       57.11     13.71 o 
  -3   6   7      122.12      106.34     18.12 o 
  -2   6   7        1.65       -5.40      7.56 o 
  -1   6   7      261.87      249.90     31.25 o 
   0   6   7       21.61        4.08      9.09 o 
   1   6   7      420.54      421.40     34.93 o 
   2   6   7       58.65       31.71     19.01 o 
   3   6   7      120.62       73.76     18.34 o 
   4   6   7        6.06       12.34     12.30 o 
   5   6   7       50.30       29.62     15.74 o 
  -8   7   7      138.30      155.05     44.93 o 
  -7   7   7        5.60       15.99     16.11 o 
  -6   7   7      269.08      262.21     29.36 o 
  -5   7   7       10.60        5.56      9.68 o 
  -4   7   7      135.87      115.34     24.03 o 
  -3   7   7       23.29       17.47     10.84 o 
  -2   7   7      313.65      269.00     28.86 o 
  -1   7   7        0.26        7.56     10.26 o 
   0   7   7      662.46      601.92     41.12 o 
   1   7   7        2.75        1.16     10.15 o 
   2   7   7       68.54       55.94     16.52 o 
   3   7   7        1.13        4.42     11.99 o 
   4   7   7      156.17      208.84     29.24 o 
  -7   8   7       16.99       10.42     23.75 o 
  -6   8   7       25.52       12.93     13.66 o 
  -5   8   7      211.08      222.22     48.68 o 
  -4   8   7        8.69        0.62     10.94 o 
  -3   8   7       81.85       33.93     14.13 o 
  -2   8   7        1.51        0.46      9.42 o 
  -1   8   7      395.87      481.20     39.78 o 
   0   8   7        0.28       -5.09     10.03 o 
   1   8   7      127.54      112.54     21.00 o 
   2   8   7       12.53        9.28     12.77 o 
   3   8   7      127.50      126.55     40.83 o 
  -4   9   7       12.93        5.25     12.36 o 
  -3   9   7        9.59       23.55     13.99 o 
  -2   9   7       45.19       27.75     14.30 o 
  -1   9   7        6.67        6.76     12.54 o 
   0   9   7      152.67      153.17     30.71 o 
   1   9   7        6.98       18.90     22.16 o 
 -10   0   8       11.16       13.18     17.53 o 
  -8   0   8      510.90      462.59     60.83 o 
  -6   0   8     1064.20     1102.88     49.52 o 
  -4   0   8      727.57      818.35     58.13 o 
  -2   0   8      177.26      179.15     22.71 o 
   0   0   8      868.69      822.19     41.93 o 
   2   0   8     1411.39     1532.96     87.73 o 
   4   0   8       13.08       39.57     23.03 o 
   6   0   8       43.15       59.76     30.28 o 
 -10   1   8       12.36       15.66     22.07 o 
  -9   1   8      127.51      107.67     42.91 o 
  -8   1   8        0.24       -5.73     10.34 o 
  -7   1   8      666.39      759.95     45.96 o 
  -6   1   8       49.47       39.06     13.62 o 
  -5   1   8      244.66      270.77     29.40 o 
  -4   1   8      254.68      305.57     24.69 o 
  -3   1   8     1216.41     1181.55     41.40 o 
  -2   1   8        2.54       -4.60      4.60 o 
  -1   1   8      195.04      207.79     30.27 o 
   0   1   8       74.15       56.74     14.96 o 
   1   1   8       67.11       77.10     11.95 o 
   2   1   8      400.53      405.25     29.59 o 
   3   1   8      905.29      922.23     52.51 o 
   4   1   8        5.66       11.00     13.06 o 
   5   1   8       46.07       35.96     14.25 o 
   6   1   8        2.21       22.10     14.41 o 
 -11   2   8        1.74       35.17     26.39 o 
 -10   2   8       50.91       28.12     17.04 o 
  -9   2   8       63.15       59.28     19.28 o 
  -8   2   8      297.35      277.54     34.51 o 
  -7   2   8        7.00       -5.93      9.24 o 
  -6   2   8      767.21      835.58     88.99 o 
  -5   2   8       32.28       39.67     16.93 o 
  -4   2   8      151.51      140.06     45.49 o 
  -3   2   8       10.62        5.70      8.13 o 
  -2   2   8      932.25      869.54     35.95 o 
  -1   2   8       72.10       70.54     13.52 o 
   0   2   8      236.46      251.53     22.91 o 
   1   2   8        2.01       10.03     12.10 o 
   2   2   8      760.80      798.17     36.76 o 
   3   2   8      196.47      191.48     22.86 o 
   4   2   8      236.03      285.30     29.18 o 
   5   2   8       24.53       18.76     12.47 o 
   6   2   8      141.11      148.46     24.52 o 
 -10   3   8        0.53       10.92     18.13 o 
  -9   3   8       79.24       61.80     43.21 o 
  -8   3   8       10.15       14.81     13.00 o 
  -7   3   8      204.84      206.28     52.89 o 
  -6   3   8       83.02       95.72     21.41 o 
  -5   3   8      852.45      882.37     59.99 o 
  -4   3   8      192.58      234.25     30.15 o 
  -3   3   8      685.55      642.19     53.02 o 
  -2   3   8      105.17       78.10     27.29 o 
  -1   3   8      303.01      272.83     25.47 o 
   0   3   8      117.61      108.74     16.80 o 
   1   3   8     1576.20     1559.13     53.02 o 
   2   3   8       15.97        1.89      9.08 o 
   3   3   8      376.06      407.45     33.64 o 
   4   3   8       14.43       -1.77     13.86 o 
   5   3   8       73.66       83.94     25.03 o 
   6   3   8        0.39      -17.10     17.10 o 
  -9   4   8        0.02        4.31     14.14 o 
  -8   4   8      227.73      297.18     88.70 o 
  -7   4   8       59.94       32.45     16.07 o 
  -6   4   8      346.25      407.64     40.62 o 
  -5   4   8      200.80      135.29     25.00 o 
  -4   4   8      114.18       75.52     48.73 o 
  -3   4   8      118.34      106.10     28.70 o 
  -2   4   8      626.74      688.37     45.30 o 
  -1   4   8      374.13      391.94     30.11 o 
   0   4   8      231.83      217.07     23.85 o 
   1   4   8        2.57       -7.07      8.24 o 
   2   4   8      110.69      129.12     21.02 o 
   3   4   8       21.06       29.90     13.05 o 
   4   4   8      160.47      154.01     29.54 o 
   5   4   8       58.30       53.99     22.73 o 
  -9   5   8      138.71      148.65     44.42 o 
  -8   5   8        2.77        2.85     14.40 o 
  -7   5   8      278.98      259.48     35.79 o 
  -6   5   8       19.80       15.75     13.98 o 
  -5   5   8      488.02      473.29     43.73 o 
  -4   5   8      124.88      124.04     19.43 o 
  -3   5   8      159.53      158.92     21.15 o 
  -2   5   8       43.21       31.69     11.63 o 
  -1   5   8      184.75      185.88     23.78 o 
   0   5   8       14.42        5.59      9.65 o 
   1   5   8       41.25       34.53     12.79 o 
   2   5   8        1.76        0.85      8.55 o 
   3   5   8       53.25       64.08     28.00 o 
   4   5   8        4.59        8.53     12.98 o 
   5   5   8       70.94       82.28     38.02 o 
  -8   6   8      134.20      162.21     46.68 o 
  -7   6   8        0.16       -4.58     17.30 o 
  -6   6   8      145.41      134.32     27.41 o 
  -5   6   8        3.84        7.88     10.44 o 
  -4   6   8      564.29      529.46     55.90 o 
  -3   6   8      276.86      280.05     45.07 o 
  -2   6   8      182.81      163.26     23.32 o 
  -1   6   8        1.64        4.23     10.04 o 
   0   6   8      619.25      603.57     41.40 o 
   1   6   8        4.70        9.49     10.78 o 
   2   6   8      172.00      181.91     26.41 o 
   3   6   8        5.78        3.12     11.67 o 
   4   6   8      101.25       73.86     24.23 o 
  -7   7   8       49.93       37.62     26.99 o 
  -6   7   8        6.65        1.03     10.17 o 
  -5   7   8      144.32      131.17     21.76 o 
  -4   7   8        4.16       -8.91      8.91 o 
  -3   7   8       70.08       87.05     18.75 o 
  -2   7   8       10.90       -6.70      9.13 o 
  -1   7   8      547.58      553.11     41.89 o 
   0   7   8       34.46       13.44     14.45 o 
   1   7   8      235.69      245.21     30.42 o 
   2   7   8       48.11       79.41     20.18 o 
   3   7   8       67.66       23.55     35.71 o 
  -6   8   8       35.14       22.48     17.26 o 
  -5   8   8        5.09        9.22     15.82 o 
  -4   8   8      146.87      123.05     39.40 o 
  -3   8   8       12.90       10.52     12.31 o 
  -2   8   8      153.98      143.97     24.51 o 
  -1   8   8        7.00       17.64     12.24 o 
   0   8   8       55.56       61.84     19.79 o 
   1   8   8       12.03       15.26     14.39 o 
  -9   0   9      121.76       91.54     33.23 o 
  -7   0   9     1025.29     1094.06     84.40 o 
  -5   0   9      658.51      811.55     76.87 o 
  -3   0   9        7.49       -2.61     12.78 o 
  -1   0   9      493.43      531.22     61.43 o 
   1   0   9      254.34      324.03     49.38 o 
   3   0   9      230.69      275.58     49.80 o 
   5   0   9        7.58       -8.37     20.22 o 
 -10   1   9      137.00      156.67     43.61 o 
  -9   1   9        1.84        8.74     18.31 o 
  -8   1   9      412.21      445.94     68.36 o 
  -7   1   9        0.12       11.01     18.92 o 
  -6   1   9      408.63      365.86     30.46 o 
  -5   1   9      179.44      164.27     21.03 o 
  -4   1   9      240.13      212.38     22.88 o 
  -3   1   9      168.02      148.22     19.23 o 
  -2   1   9     1148.46     1199.66     47.13 o 
  -1   1   9       62.60       61.66     13.60 o 
   0   1   9      263.93      288.54     26.44 o 
   1   1   9       36.28       17.51     10.99 o 
   2   1   9      327.58      376.34     42.87 o 
   3   1   9        6.58       -0.46     13.10 o 
   4   1   9       67.94      113.06     25.36 o 
   5   1   9        0.98       17.58     16.00 o 
 -10   2   9       26.44       12.95     17.02 o 
  -9   2   9       65.54       78.53     26.46 o 
  -8   2   9       12.46       22.16     14.24 o 
  -7   2   9      279.50      286.65     35.21 o 
  -6   2   9        0.00      -11.20     11.37 o 
  -5   2   9      175.09      193.30     28.34 o 
  -4   2   9       17.63       19.90      9.45 o 
  -3   2   9      442.96      404.16     46.51 o 
  -2   2   9       28.52       20.89      9.95 o 
  -1   2   9      672.74      767.34     37.88 o 
   0   2   9        4.19       19.38     13.51 o 
   1   2   9      506.41      631.96     47.75 o 
   2   2   9       98.68      130.52     37.38 o 
   3   2   9      425.71      434.43     63.77 o 
   4   2   9        0.52       -6.21     21.67 o 
   5   2   9       14.55       22.64     24.93 o 
 -10   3   9       99.01      128.35     29.38 o 
  -9   3   9        1.11      -19.02     19.02 o 
  -8   3   9       85.09       75.88     21.53 o 
  -7   3   9        8.28        6.26     13.62 o 
  -6   3   9      468.26      546.59     56.08 o 
  -5   3   9       39.59       26.13     15.57 o 
  -4   3   9       71.02       79.14     18.84 o 
  -3   3   9        0.03       -3.68      7.77 o 
  -2   3   9      150.43      147.01     20.25 o 
  -1   3   9      227.27      236.86     32.50 o 
   0   3   9      447.30      407.38     79.81 o 
   1   3   9        0.10        1.21     13.83 o 
   2   3   9      159.31      178.90     30.91 o 
   3   3   9       16.17       -0.37     24.21 o 
   4   3   9      259.02      225.98     50.88 o 
  -9   4   9      252.87      271.04     66.13 o 
  -8   4   9        0.99      -11.23     11.23 o 
  -7   4   9      408.75      431.03     45.15 o 
  -6   4   9        3.67       12.34     13.82 o 
  -5   4   9      373.53      431.55     43.74 o 
  -4   4   9       65.19       43.12     18.19 o 
  -3   4   9      285.05      300.28     58.54 o 
  -2   4   9      166.69      217.17     38.49 o 
  -1   4   9      308.77      344.34     39.56 o 
   0   4   9       75.67       73.19     36.64 o 
   1   4   9      188.81      148.10     28.54 o 
   2   4   9       13.12       16.04     27.66 o 
   3   4   9       58.34       53.83     21.17 o 
   4   4   9       92.57       29.54     21.30 o 
  -8   5   9       76.80       79.06     24.35 o 
  -7   5   9       33.51       19.26     15.21 o 
  -6   5   9      151.19      179.00     31.88 o 
  -5   5   9        0.10        9.76     14.02 o 
  -4   5   9      666.58      725.70     54.96 o 
  -3   5   9       64.67       42.49     33.90 o 
  -2   5   9      427.70      428.89     56.47 o 
  -1   5   9        1.67        2.94     13.78 o 
   0   5   9      144.14      158.20     29.29 o 
   1   5   9        9.65       15.19     12.05 o 
   2   5   9      150.80      148.58     25.29 o 
   3   5   9       66.18       43.14     17.93 o 
   4   5   9       53.38       46.78     29.69 o 
  -8   6   9        5.92        6.27     23.20 o 
  -7   6   9      109.87       69.49     24.61 o 
  -6   6   9        0.19        7.52     14.54 o 
  -5   6   9      238.82      275.04     39.75 o 
  -4   6   9        7.20       34.38     19.35 o 
  -3   6   9        8.31        4.42     23.47 o 
  -2   6   9       16.08        5.70     15.36 o 
  -1   6   9      292.51      334.49     33.87 o 
   0   6   9        3.08       -1.08      9.83 o 
   1   6   9      182.77      180.43     38.26 o 
   2   6   9       30.13       12.25     13.55 o 
   3   6   9       37.55        8.57     18.54 o 
  -6   7   9       46.76       37.35     31.45 o 
  -5   7   9       66.57      101.39     28.19 o 
  -4   7   9      314.87      321.20     44.46 o 
  -3   7   9        0.38        3.35     11.97 o 
  -2   7   9       54.03       50.25     16.06 o 
  -1   7   9      132.93       88.67     19.94 o 
   0   7   9       75.33       60.83     17.94 o 
   1   7   9        7.96      -13.33     18.15 o 
  -4   8   9       53.55       23.65     22.95 o 
  -3   8   9      297.33      252.55     55.92 o 
  -2   8   9       52.74       72.95     31.11 o 
  -1   8   9       89.12       10.33     24.30 o 
  -8   0  10      443.80      422.63     68.57 o 
  -6   0  10      571.11      619.63     74.32 o 
  -4   0  10      337.14      262.78     47.87 o 
  -2   0  10      570.78      472.91     58.77 o 
   0   0  10      492.68      578.75     96.69 o 
   2   0  10       74.38       67.63     28.27 o 
   4   0  10       75.98       48.75     29.38 o 
  -9   1  10      183.64      145.77     29.27 o 
  -8   1  10        0.06      -10.13     12.81 o 
  -7   1  10      204.79      207.29     33.13 o 
  -6   1  10        0.00        9.34     11.15 o 
  -5   1  10      169.89      173.56     29.14 o 
  -4   1  10       27.53       34.10     14.32 o 
  -3   1  10      382.14      383.42     30.95 o 
  -2   1  10       10.52       23.16     10.04 o 
  -1   1  10      688.50      704.40     39.22 o 
   0   1  10       16.04       27.41     15.01 o 
   1   1  10       86.43       85.79     31.40 o 
   2   1  10       83.80       54.54     29.64 o 
   3   1  10      108.75       92.99     34.75 o 
   4   1  10        8.49       -3.06     23.27 o 
  -9   2  10        9.40       -2.88     20.03 o 
  -8   2  10      128.71      120.85     39.10 o 
  -7   2  10        1.61       16.99     15.16 o 
  -6   2  10      122.92      148.70     22.80 o 
  -5   2  10        7.71       31.02     11.82 o 
  -4   2  10       93.05       90.94     23.60 o 
  -3   2  10        2.80        3.05      8.20 o 
  -2   2  10      356.90      425.53     32.81 o 
  -1   2  10        0.73        8.58     13.54 o 
   0   2  10      188.99      226.50     32.68 o 
   1   2  10        7.72        5.89     14.97 o 
   2   2  10       90.22       29.29     26.57 o 
   3   2  10        0.11       27.13     21.17 o 
  -9   3  10      217.38      268.66     50.01 o 
  -8   3  10       15.76       18.30     17.22 o 
  -7   3  10      132.85       89.31     26.19 o 
  -6   3  10        3.71       -0.53     13.56 o 
  -5   3  10      262.08      253.67     35.56 o 
  -4   3  10       25.85       24.52     12.55 o 
  -3   3  10      174.95      182.20     24.20 o 
  -2   3  10        1.21       -1.40     11.06 o 
  -1   3  10      356.94      306.95     37.87 o 
   0   3  10       12.46       -4.83     14.01 o 
   1   3  10      178.50      156.43     30.39 o 
   2   3  10        0.52        1.06     15.45 o 
   3   3  10       82.42      119.24     43.00 o 
  -8   4  10       88.65      120.18     29.11 o 
  -7   4  10        2.43       10.68     16.41 o 
  -6   4  10      295.49      324.97     40.83 o 
  -5   4  10        3.01       -9.51     11.80 o 
  -4   4  10      291.05      323.31     85.72 o 
  -3   4  10        0.03       -1.57      9.10 o 
  -2   4  10      209.24      235.09     35.04 o 
  -1   4  10       43.22       -7.76     11.77 o 
   0   4  10      343.06      308.86     41.61 o 
   1   4  10        7.66       -9.02     13.84 o 
   2   4  10      112.73      146.60     63.16 o 
  -7   5  10       94.36       58.51     26.94 o 
  -6   5  10        8.01       -1.33     14.90 o 
  -5   5  10      168.02      197.97     46.32 o 
  -4   5  10       23.61       12.05     14.16 o 
  -3   5  10      363.14      351.69     45.35 o 
  -2   5  10        0.04      -11.63     12.42 o 
  -1   5  10      165.34      151.13     29.52 o 
   0   5  10        4.18        2.58     15.22 o 
   1   5  10       47.80       54.22     24.35 o 
   2   5  10       15.15       33.57     30.28 o 
  -5   6  10        1.77       12.00     17.03 o 
  -4   6  10      269.11      272.97     41.33 o 
  -3   6  10        1.03       30.59     17.16 o 
  -2   6  10        4.64       11.01     17.18 o 
  -1   6  10       72.21       56.06     29.00 o 
   0   6  10      178.01      139.66     45.72 o 
  -7   0  11      513.82      444.89     69.90 o 
  -5   0  11      598.31      693.40     79.28 o 
  -3   0  11      141.02      141.00     38.03 o 
  -1   0  11      560.52      520.79     66.06 o 
  -7   1  11       73.63       70.46     22.66 o 
  -6   1  11       22.35       32.65     15.31 o 
  -5   1  11       45.77       39.33     22.51 o 
  -4   1  11      429.20      470.63     82.64 o 
  -3   1  11        0.70        0.36     10.65 o 
  -2   1  11      444.92      467.85     44.31 o 
  -1   1  11        0.14        8.16     18.13 o 
   0   1  11       77.78       32.03     18.38 o 
   1   1  11       29.62       52.07     29.81 o 
   2   1  11       69.97      123.15     38.24 o 
  -7   2  11       43.68       24.62     15.06 o 
  -6   2  11       10.33       17.96     14.47 o 
  -5   2  11      104.29       28.36     44.43 o 
  -4   2  11       68.38       75.12     17.41 o 
  -3   2  11      273.04      309.58     30.94 o 
  -2   2  11      114.33       58.91     16.43 o 
  -1   2  11       94.57       98.12     24.80 o 
   0   2  11        1.00       -4.11     13.11 o 
   1   2  11      104.56      173.26     46.72 o 
   2   2  11        1.15       63.74     30.47 o 
  -7   3  11        2.15       15.26     20.14 o 
  -6   3  11      260.84      269.39     30.86 o 
  -5   3  11        2.33        7.49     10.79 o 
  -4   3  11       76.01       36.53     14.54 o 
  -3   3  11        1.68       12.47     10.78 o 
  -2   3  11      144.12      115.61     27.57 o 
  -1   3  11        5.24       -4.42     15.49 o 
   0   3  11      220.72      264.83     59.45 o 
   1   3  11        0.06      -15.47     15.47 o 
  -7   4  11       71.24      112.62     39.84 o 
  -6   4  11        1.46       38.35     31.02 o 
  -5   4  11      260.89      289.69     32.15 o 
  -4   4  11        1.62        8.60     11.71 o 
  -3   4  11      353.65      337.33     44.26 o 
  -2   4  11        5.38        9.74     16.68 o 
  -1   4  11       41.75       30.93     19.65 o 
   0   4  11        2.82       19.51     19.66 o 
   1   4  11      130.00      168.58     48.51 o 
  -4   5  11      254.79      334.86     61.49 o 
  -3   5  11       16.40       31.41     28.31 o 
  -2   5  11      167.57      174.53     47.16 o 
  -4   0  12      320.45      388.28     65.38 o 
  -2   0  12      170.69      163.12     43.94 o 
  -5   1  12       99.03       90.75     25.03 o 
  -4   1  12        0.02        6.01     15.41 o 
  -3   1  12      239.09      249.11     37.05 o 
  -2   1  12        2.87        5.36     12.46 o 
  -1   1  12      196.63      210.16     49.60 o 
  -5   2  12       12.04       20.23     20.75 o 
  -4   2  12      222.94      209.43     56.90 o 
  -3   2  12        0.93       22.58     13.85 o 
  -2   2  12       45.66       13.20     24.84 o 
  -1   2  12        0.24       -8.79     17.98 o 
   0   2  12       25.56       62.55     34.57 o 
  -5   3  12       49.76       43.77     25.50 o 
  -4   3  12       31.54       36.34     17.24 o 
  -3   3  12      101.71      210.56     50.55 o 
  -2   3  12       23.29       37.95     27.86 o 
  -1   3  12       30.87       39.37     31.53 o 
                                                 
